# Supplementary material for: Guide RNAs containing universal bases enable Cas9/Cas12a recognition of polymorphic sequences
Source: Nat Commun. 2022 Mar 25;13:1617. doi: 10.1038/s41467-022-29202-x (PMC8956631; doi:10.1038/s41467-022-29202-x)
Supplement: Supplementary file 3 — Source Data [file 41467_2022_29202_MOESM3_ESM.zip › Source Data.xlsx]

## Sheet: Figure 1c
Figure 1c
	ABO-RNA			ABO-rI-1			ABO-dI-1			ABO-mI-1			ABO-dN-1			ABO-dK-1			ABO-dP-1
DNA Target	Replicate 1	Replicate 2	Mean	Replicate 1	Replicate 2	Mean	Replicate 1	Replicate 2	Mean	Replicate 1	Replicate 2	Mean	Replicate 1	Replicate 2	Mean	Replicate 1	Replicate 2	Mean	Replicate 1	Replicate 2	Mean
ABO-T1	98.7481	99.0698	98.9089	13.3	17.5467	15.4233	36.8498	39.261	38.0554	59.8077	49.8717	54.8397	23.8436	20.9493	22.3965	52.8856	34.6913	43.7885	43.3141	22.5563	32.9352
ABO-T2	81.4831	83.0517	82.2674	30.8168	15.0836	22.9502	53.1073	46.2758	49.6915	70.0204	80.0251	75.0228	12.6158	16.1254	14.3706	44.9091	49.6954	47.3023	11.1482	18.9194	15.0338
ABO-T4	44.6741	39.3621	42.0181	8.43269	4.11241	6.27255	19.1851	16.5981	17.8916	22.1165	27.4681	24.7923	10.5459	14.8103	12.6781	63.5346	71.4968	67.5157	19.0152	16.2403	17.6278
ABO-T5	6.16662	7.93394	7.05028	7.63295	8.44687	8.03991	18.4412	17.0052	17.7232	32.5373	28.6543	30.5958	23.993	17.243	20.618	87.5617	68.6269	78.0943	27.4877	14.113	20.8003

## Sheet: Figure 1d
Figure 1d
	ABO-RNA			ABO-rI-2			ABO-dI-2			ABO-mI-2			ABO-dN-2			ABO-dK-2			ABO-dP-2
DNA Target	Replicate 1	Replicate 2	Mean	Replicate 1	Replicate 2	Mean	Replicate 1	Replicate 2	Mean	Replicate 1	Replicate 2	Mean	Replicate 1	Replicate 2	Mean	Replicate 1	Replicate 2	Mean	Replicate 1	Replicate 2	Mean
ABO-T1	93.6445	98.9653	96.3049	42.4932	56.5555	49.5243	16.1384	20.8876	18.513	29.9869	32.9381	31.4625	0	1.40482	0.702408	0	0	0	6.44567	8	7.22283
ABO-T2	80.4831	85.0517	82.7674	61.4204	68.326	64.8732	23.6767	25.8127	24.7447	36.0704	32.9891	34.5298	0	0	0	2.17947	2.47809	2.32878	3.08859	0	1.5443
ABO-T3	7.60582	6.08193	6.84388	88.311	97.7286	93.0198	45.1175	44.4363	44.7769	74.091	79.7305	76.9108	1.84437	0	0.922187	2.51336	3.48753	3.00044	19.6746	23.4767	21.5756
ABO-T4	44.6741	39.3621	42.0181	23.5601	14.5096	19.0348	10.2814	7.59306	8.93723	6.71795	3.83818	5.27806	4.21928	0	2.10964	4.46465	0	2.23232	20.6827	22.5692	21.626
ABO-T6	0	0	0	87.0945	72.9527	80.0236	38.1934	42.1543	40.1738	58.6775	49.3733	54.0254	22.3587	23.1667	22.7627	29.1555	46.2083	37.6819	12.0069	13.4837	12.7453

## Sheet: Figure 1e
Figure 1e
ABO-T5	ABO-RNA			ABO-rI-2
DNA Target	Replicate 1	Replicate 2	Mean	Replicate 1	Replicate 2	Mean
G-G	8.63412	10.5981	9.61613	96.3176	98.0701	97.1938
G-C	0	4.24987	2.12493	6.50348	15.2032	10.8533
G-T	0	0	0	54.771	56.0567	55.4139
G-A	0	0	0	31.9629	34.8776	33.4202
C-G	14.1093	15.3215	14.7154	46.3162	51.8871	49.1017
C-C	0	0	0	5.36111	10.4326	7.89687
C-T	0	0	0	16.2371	18.0962	17.1667
C-A	0	0	0	12.0638	12.3529	12.2083
T-G	69.48	76.3043	72.8921	86.7942	88.2249	87.5095
T-C	6.09502	8.89063	7.49282	10.9546	11.0339	10.9942
T-T	8.2796	9.93711	9.10835	37.0012	41.968	39.4846
T-A	12.6849	12.2001	12.4425	26.3249	26.8058	26.5653
A-G	16.1809	25.7112	20.946	95.6135	97.9782	96.7959
A-C	0	0	0	10.5299	12.3203	11.4251
A-T	0	0	0	42.7603	46.883	44.8217
A-A	0	0	0	28.6776	29.963	29.3203

## Sheet: Figure 1f
Figure 1f
ABO-T7	ABO-RNA			ABO-rI-2
DNA Target	Replicate 1	Replicate 2	Mean	Replicate 1	Replicate 2	Mean
G-G	0	0	0	100	100	100
G-C	8.72168	9.72945	9.22557	94.1252	96.381	95.2531
G-T	0	0	0	100	100	100
G-A	0	0	0	100	100	100
C-G	0	0	0	87.4063	94.0713	90.7388
C-C	16.856	19.0247	17.9403	43.9926	53.0741	48.5333
C-T	0	0	0	93.7041	96.4188	95.0615
C-A	0	0	0	50.8978	50.1874	50.5426
T-G	0	0	0	100	100	100
T-C	74.589	71.9421	73.2656	92.425	87.6889	90.0569
T-T	0	0	0	97.8346	98.2871	98.0609
T-A	0	0	0	56.477	72.1792	64.3281
A-G	0	0	0	100	100	100
A-C	18.9822	18.191	18.5866	96.5722	96.5872	96.5797
A-T	0	0	0	100	100	100
A-A	0	0	0	94.5099	94.6802	94.5951

## Sheet: Figure 2b
Figure 2b
ABO-RNA
Position	1	2	3	4	5	6	7	8	9	10	11	12	13	14	15	16	17	18	19	20	21	22	23
T	-0.271416	-0.630059	0.591169	-0.810006	-0.603689	-0.729536	-0.799657	0.558526	0.542906	-0.7906	-0.790536	-0.810866	-0.529966	-0.683373	-0.823238	-0.403988	-0.73817	-0.581697	-0.374197	0.0124384	-0.0301643	-0.929395	-0.890677
G	-0.371222	-0.709333	-0.602721	0.757694	0.580613	-0.670257	0.713891	-0.756707	-0.853663	-0.928858	-0.916147	0.5603	-0.915192	0.613757	-0.663794	-0.893692	-0.857924	-0.758782	-0.898092	0.100881	-0.164709	0.856325	0.868323
C	0.305311	-0.540867	-0.593302	-0.891999	-0.602258	-0.766121	-0.74315	-0.211559	-0.351567	0.803485	0.823666	-0.540859	0.720134	-0.643386	-0.856573	0.592661	0.74687	-0.655031	0.687441	-0.463041	0.102521	-0.899204	-0.866905
A	-0.292905	0.627622	-0.579781	-0.630315	-0.541302	0.722239	-0.608433	-0.743688	-0.539539	-0.734587	-0.786841	-0.387862	-0.795014	-0.531766	0.790675	-0.58618	-0.689884	0.665826	-0.878982	-0.1124	-0.179337	-0.746026	-0.842068
ABO-rI-1
Position	1	2	3	4	5	6	7	8	9	10	11	12	13	14	15	16	17	18	19	20	21	22	23
T	-0.170578	-0.648516	0.73257	-0.902003	-0.7965	-0.838301	-0.834214	-0.117319	0.647451	-0.92836	-0.903287	-0.893	-0.828432	-0.885022	-0.943935	-0.909829	-0.942602	-0.91244	-0.763929	-0.290342	-0.351388	-0.672892	-0.527443
G	-0.315515	-0.757577	-0.772378	0.856058	0.768301	-0.836391	0.786002	0.106315	-0.88482	-0.935302	-0.925351	0.688059	-0.939426	0.84626	-0.932877	-0.92642	-0.902878	-0.631247	-0.541	0.456308	0.213031	0.646192	0.483488
C	0.23875	-0.667977	-0.708941	-0.933194	-0.851068	-0.899513	-0.866182	-0.220795	-0.54334	0.905009	0.911595	-0.634766	0.883922	-0.902589	-0.926827	0.921988	0.912923	-0.718447	0.736972	-0.697195	0.0411101	-0.550799	-0.466159
A	-0.249289	0.689838	-0.723132	-0.763809	-0.675798	0.857283	-0.667125	0.0113712	-0.608625	-0.869691	-0.90942	-0.568171	-0.910681	-0.771177	0.935583	-0.930075	-0.89033	0.749289	-0.867657	-0.484187	-0.379997	-0.693372	-0.443028
ABO-rI-2
Position	1	2	3	4	5	6	7	8	9	10	11	12	13	14	15	16	17	18	19	20	21	22	23
T	-0.231772	-0.592487	0.624427	-0.861443	-0.721992	-0.674361	-0.666894	-0.0728834	0.413288	-0.653903	-0.6671	-0.712361	-0.495006	-0.691062	-0.835228	-0.64447	-0.732035	-0.26194	0.0458433	-0.0439598	-0.101036	-0.703134	-0.737057
G	-0.344332	-0.631972	-0.580916	0.833746	0.659277	-0.514528	0.607523	0.0591347	-0.560967	-0.904246	-0.857344	0.507061	-0.871642	0.617181	-0.689258	-0.909177	-0.868653	-0.537015	0.073672	0.396141	-0.00954056	0.690645	0.706573
C	0.281089	-0.613541	-0.629569	-0.944466	-0.683036	-0.661869	-0.60639	-0.0746363	-0.310836	0.73697	0.745484	-0.417949	0.674167	-0.623917	-0.823961	0.736424	0.783102	-0.49439	-0.106905	-0.610138	0.0692994	-0.635992	-0.677869
A	-0.284071	0.611943	-0.654911	-0.745269	-0.573594	0.618582	-0.551266	0.00883694	-0.423517	-0.692245	-0.738242	-0.410444	-0.741293	-0.541901	0.793179	-0.724112	-0.782974	0.438389	-0.37017	-0.622522	-0.0790563	-0.720709	-0.695598
ABO-rI-3
Position	1	2	3	4	5	6	7	8	9	10	11	12	13	14	15	16	17	18	19	20	21	22	23
T	-0.148135	-0.604145	0.69266	-0.875605	-0.747453	-0.745957	-0.701318	-0.0996613	0.50996	-0.765176	-0.733261	-0.740974	-0.68168	-0.643446	-0.844891	-0.449248	-0.751978	-0.567787	-0.692349	-0.563532	-0.240215	-0.691861	-0.690907
G	-0.360799	-0.699301	-0.716816	0.827718	0.707766	-0.719099	0.659935	0.0776327	-0.801938	-0.899657	-0.882123	0.617896	-0.894816	0.648533	-0.65593	-0.687148	-0.831175	-0.472005	-0.722659	0.593309	0.0600784	0.666812	0.649624
C	0.241059	-0.613896	-0.690661	-0.905937	-0.758167	-0.830558	-0.725307	-0.063658	-0.32241	0.79323	0.800744	-0.571552	0.779478	-0.628407	-0.82131	0.575744	0.743799	-0.404673	0.731088	-0.651266	0.131979	-0.590094	-0.641734
A	-0.246327	0.637879	-0.674901	-0.732685	-0.627064	0.764347	-0.561009	0.0121685	-0.516486	-0.747196	-0.805571	-0.555321	-0.808163	-0.666969	0.787598	-0.625433	-0.686073	0.473907	-0.7841	-0.590017	-0.344822	-0.700895	-0.603034
ABO-rI-4
Position	1	2	3	4	5	6	7	8	9	10	11	12	13	14	15	16	17	18	19	20	21	22	23
T	-0.171043	-0.547411	0.565263	-0.84089	-0.684461	-0.722016	-0.801683	0.613277	0.452072	-0.728336	0.0245546	-0.799712	-0.738335	-0.827	-0.878568	-0.745002	-0.819561	-0.787955	-0.75079	-0.313693	-0.189097	-0.893883	-0.689344
G	-0.212562	-0.571953	-0.549401	0.779789	0.619539	-0.686946	0.646403	-0.773307	-0.764914	-0.807868	0.0460564	0.582331	-0.831081	0.774993	-0.809488	-0.827162	-0.803539	-0.770149	-0.72486	0.360545	0.0427527	0.872392	0.662461
C	0.180137	-0.501518	-0.588861	-0.883382	-0.751452	-0.787109	-0.729496	-0.358363	-0.417418	0.724913	-0.141354	-0.688233	0.786218	-0.788612	-0.859451	0.785223	0.815385	-0.775342	0.788541	-0.560473	0.0902289	-0.877191	-0.653917
A	-0.168182	0.540577	-0.555195	-0.656593	-0.450481	0.731498	-0.4216	-0.730921	-0.307312	-0.671101	0.051604	-0.348404	-0.812506	-0.71602	0.854287	-0.797584	-0.818166	0.777494	-0.886252	-0.294177	-0.1873	-0.845362	-0.635612
ABO-rI-5
Position	1	2	3	4	5	6	7	8	9	10	11	12	13	14	15	16	17	18	19	20	21	22	23
T	-0.24453	-0.602749	0.659285	-0.858429	-0.64237	-0.753134	-0.875561	0.60513	0.554065	-0.87007	-0.857075	-0.863474	-0.699226	-0.850061	-0.906183	-0.798362	-0.851356	-0.709919	0.0331124	-0.783362	-0.153023	-0.790237	-0.80701
G	-0.297563	-0.672048	-0.684488	0.822915	0.636242	-0.816101	0.763866	-0.838262	-0.886986	-0.924742	-0.913238	0.662359	-0.917746	0.786051	-0.811464	-0.899026	-0.873341	-0.635093	0.0329423	0.825956	-0.0417217	0.769533	0.772641
C	0.269626	-0.639288	-0.652117	-0.924773	-0.718406	-0.815539	-0.791506	-0.252653	-0.347795	0.859605	0.876095	-0.638779	0.807045	-0.832516	-0.913775	0.839684	0.853121	-0.852387	-0.0365889	-0.881095	0.135229	-0.740831	-0.762714
A	-0.2737	0.636763	-0.645711	-0.729997	-0.568083	0.793516	-0.631161	-0.75373	-0.554591	-0.811838	-0.866926	-0.525833	-0.856027	-0.693444	0.883634	-0.843804	-0.843255	0.743125	-0.424958	-0.836871	-0.222497	-0.770045	-0.737293
ABO-rI-6
Position	1	2	3	4	5	6	7	8	9	10	11	12	13	14	15	16	17	18	19	20	21	22	23
T	-0.261711	-0.664269	0.689617	-0.847633	-0.652663	-0.744671	-0.821187	0.605476	0.638613	-0.849731	-0.833958	-0.829605	-0.606835	-0.795514	-0.914327	-0.724854	-0.809578	-0.777529	-0.608469	0.0177567	-0.169002	-0.934045	-0.839473
G	-0.382867	-0.705074	-0.712334	0.809548	0.632018	-0.751701	0.728059	-0.780691	-0.884075	-0.92335	-0.9104	0.56239	-0.922415	0.711804	-0.827073	-0.897658	-0.892219	-0.87541	-0.389821	0.157652	-0.10344	0.90787	0.813223
C	0.311552	-0.678954	-0.680795	-0.878772	-0.658575	-0.807144	-0.77786	-0.309488	-0.457528	0.833406	0.85606	-0.525952	0.762135	-0.777377	-0.911895	0.803316	0.855021	-0.844513	0.654611	-0.620696	0.0928129	-0.926271	-0.811734
A	-0.310107	0.682105	-0.679685	-0.730376	-0.589784	0.766953	-0.593265	-0.754658	-0.665467	-0.766118	-0.837117	-0.38435	-0.831815	-0.587456	0.89056	-0.820817	-0.877149	0.834106	-0.929258	-0.232963	0.0188339	-0.864942	-0.779986
ABO-rI-7
Position	1	2	3	4	5	6	7	8	9	10	11	12	13	14	15	16	17	18	19	20	21	22	23
T	-0.177821	-0.502318	0.456386	-0.622128	-0.535918	-0.508352	-0.525719	-0.167335	0.425089	-0.545609	0.0357516	-0.571569	-0.51558	-0.590423	-0.64382	-0.485017	-0.622295	-0.788439	-0.741872	-0.352283	-0.188664	-0.841976	-0.890961
G	-0.176453	-0.473831	-0.434886	0.580716	0.501334	-0.497753	0.484356	0.157485	-0.46063	-0.522985	0.0432138	0.499035	-0.594839	0.571239	-0.588539	-0.448896	-0.337943	-0.831005	-0.666252	0.479224	-0.0463293	0.826341	0.876337
C	0.187037	-0.489248	-0.491364	-0.579784	-0.521948	-0.514432	-0.478941	-0.352299	-0.421471	0.523633	-0.188783	-0.508755	0.538422	-0.556808	-0.608641	0.509164	0.542816	-0.817496	0.751318	-0.617147	0.0930709	-0.851737	-0.89201
A	-0.201085	0.488961	-0.439826	-0.533628	-0.44846	0.506865	-0.449337	0.0134667	-0.408352	-0.508455	0.0846059	-0.437817	-0.514027	-0.5626	0.61807	-0.561678	-0.583991	0.813014	-0.833165	-0.526614	0.0118849	-0.789221	-0.84092
ABO-rI-8
Position	1	2	3	4	5	6	7	8	9	10	11	12	13	14	15	16	17	18	19	20	21	22	23
T	-0.172474	-0.730228	0.779211	-0.937216	-0.842239	-0.883867	-0.852792	-0.0766478	0.724619	-0.901111	-0.807217	-0.891762	-0.784845	-0.833729	-0.935144	-0.851463	-0.890406	-0.742761	0.077768	-0.775188	-0.0819308	-0.934974	-0.947569
G	-0.40797	-0.820081	-0.827426	0.897566	0.800541	-0.883549	0.804463	0.0827402	-0.908567	-0.94211	-0.926566	0.733912	-0.938755	0.796961	-0.865815	-0.915975	-0.869525	-0.884382	0.0989471	0.84474	-0.312019	0.919368	0.940473
C	0.260313	-0.739085	-0.758538	-0.950585	-0.837584	-0.915037	-0.882099	-0.343542	-0.627063	0.901248	0.870048	-0.72214	0.857991	-0.803521	-0.931456	0.887575	0.890449	-0.869886	-0.1724	-0.913236	0.161747	-0.919743	-0.946979
A	-0.244534	0.76197	-0.760032	-0.824891	-0.727663	0.893745	-0.687767	0.0104182	-0.70993	-0.876033	-0.888814	-0.622329	-0.885247	-0.757337	0.915701	-0.903557	-0.902443	0.836546	-0.401619	-0.874686	-0.137234	-0.902218	-0.924412
ABO-rI-9
Position	1	2	3	4	5	6	7	8	9	10	11	12	13	14	15	16	17	18	19	20	21	22	23
T	-0.215564	-0.593238	0.619865	-0.832443	-0.68833	-0.708548	-0.754859	0.636284	0.515274	-0.719384	0.0537372	-0.76094	-0.687762	-0.757524	-0.819896	-0.734309	-0.835967	-0.695391	0.229306	-0.676374	-0.0245396	-0.876397	-0.87652
G	-0.297495	-0.647414	-0.638552	0.793761	0.641599	-0.70016	0.639961	-0.760844	-0.725473	-0.792411	0.0879285	0.627273	-0.79883	0.738674	-0.755495	-0.747739	-0.703684	-0.832223	0.189976	0.751202	0.0106959	0.858811	0.864576
C	0.229163	-0.586033	-0.624379	-0.840162	-0.697781	-0.725521	-0.702202	-0.460047	-0.483144	0.729104	-0.294583	-0.663762	0.736596	-0.745277	-0.799226	0.753337	0.789162	-0.841638	-0.468971	-0.840234	-0.00735271	-0.855789	-0.8745
A	-0.199336	0.60835	-0.600218	-0.725586	-0.548942	0.711266	-0.472938	-0.701095	-0.426083	-0.696782	0.113181	-0.502248	-0.746023	-0.716175	0.796355	-0.77261	-0.793317	0.79525	-0.342432	-0.774788	0.00321983	-0.842229	-0.838596
ABO-rI-10
Position	1	2	3	4	5	6	7	8	9	10	11	12	13	14	15	16	17	18	19	20	21	22	23
T	-0.208183	-0.518806	0.553395	-0.792721	-0.65462	-0.669971	-0.723387	0.643801	0.540171	-0.679818	0.00912256	-0.755051	-0.697675	-0.75774	-0.81736	-0.688986	-0.786761	-0.791384	-0.861354	-0.534202	-0.109807	-0.92429	-0.932167
G	-0.145687	-0.557189	-0.55026	0.741423	0.60842	-0.620048	0.634385	-0.71458	-0.687675	-0.739688	0.0301028	0.62389	-0.787391	0.736419	-0.746343	-0.706062	-0.656811	-0.841882	-0.849055	0.628618	-0.292964	0.914715	0.921102
C	0.184815	-0.52362	-0.585866	-0.813662	-0.68554	-0.699443	-0.67661	-0.54241	-0.538624	0.687814	-0.0890714	-0.641733	0.736326	-0.733849	-0.793161	0.712639	0.738778	-0.844436	0.875457	-0.755738	0.172563	-0.921958	-0.922404
A	-0.18892	0.532696	-0.524296	-0.645532	-0.500657	0.663235	-0.510409	-0.682135	-0.458418	-0.661352	0.0377813	-0.513017	-0.741879	-0.717737	0.790953	-0.736395	-0.739802	0.827874	-0.914128	-0.650059	-0.150226	-0.898604	-0.905116
ABO-rI-11
Position	1	2	3	4	5	6	7	8	9	10	11	12	13	14	15	16	17	18	19	20	21	22	23
T	-0.203784	-0.544675	0.646283	-0.881502	-0.583652	-0.729574	-0.821172	0.618327	0.482798	-0.868054	-0.863187	-0.87341	-0.767594	-0.860141	-0.940015	-0.854679	-0.901581	-0.701948	0.0579145	-0.0381291	-0.141826	-0.750917	-0.790094
G	-0.314412	-0.64963	-0.658067	0.836583	0.566224	-0.732408	0.668936	-0.832015	-0.884004	-0.942282	-0.927021	0.643996	-0.937276	0.813792	-0.871051	-0.926319	-0.89757	-0.718138	0.0824598	0.52638	-0.00838863	0.741584	0.772706
C	0.25987	-0.580042	-0.643775	-0.942036	-0.629897	-0.774158	-0.747888	-0.301517	-0.340959	0.869709	0.886819	-0.644166	0.849048	-0.82777	-0.929175	0.890863	0.900264	-0.890859	-0.122065	-0.849188	0.117148	-0.685042	-0.776768
A	-0.273728	0.589781	-0.639113	-0.731021	-0.499677	0.744768	-0.450806	-0.74697	-0.386029	-0.825928	-0.879834	-0.470467	-0.881203	-0.759994	0.918395	-0.903181	-0.900546	0.781508	-0.468023	-0.825522	-0.209655	-0.776559	-0.745518
ABO-rI-12
Position	1	2	3	4	5	6	7	8	9	10	11	12	13	14	15	16	17	18	19	20	21	22	23
T	-0.29167	-0.573361	0.512621	-0.674631	-0.567906	-0.584601	-0.57835	-0.199198	0.465504	-0.583732	0.0648464	-0.573705	-0.481426	-0.566648	-0.622701	-0.452415	-0.655612	-0.766038	0.14771	-0.583322	0.013366	-0.866869	-0.896748
G	-0.253909	-0.560262	-0.498612	0.632276	0.519527	-0.608638	0.539719	0.183339	-0.486789	-0.557332	0.0767622	0.474219	-0.582838	0.556503	-0.58617	-0.386116	-0.165111	-0.805223	0.118666	0.682875	-0.122317	0.85351	0.879201
C	0.259729	-0.564164	-0.577004	-0.64552	-0.542186	-0.551103	-0.556391	-0.386238	-0.468471	0.551639	-0.367269	-0.514818	0.507851	-0.578437	-0.582881	0.464084	0.49601	-0.85892	-0.283858	-0.767632	-0.0714548	-0.880304	-0.903019
A	-0.236634	0.566197	-0.46128	-0.576851	-0.450188	0.581662	-0.487403	0.0174346	-0.450797	-0.525361	0.176767	-0.372332	-0.469375	-0.532005	0.600418	-0.515238	-0.532698	0.814768	-0.356551	-0.733213	0.0429779	-0.817735	-0.831573
ABO-rI-13
Position	1	2	3	4	5	6	7	8	9	10	11	12	13	14	15	16	17	18	19	20	21	22	23
T	-0.241436	-0.607083	0.621214	-0.857173	-0.655477	-0.644321	-0.700798	-0.0887113	0.391132	-0.651742	0.0227309	-0.746869	-0.627537	-0.781347	-0.855293	-0.734425	-0.810064	-0.746298	-0.559176	0.0400867	-0.0812375	-0.884115	-0.777676
G	-0.371421	-0.598513	-0.587094	0.812349	0.620797	-0.604892	0.613227	0.0773437	-0.647877	-0.769275	0.0387284	0.497422	-0.71506	0.701254	-0.769295	-0.873605	-0.856695	-0.899803	-0.305932	-0.0141307	-0.00147796	0.855885	0.752592
C	0.290968	-0.591507	-0.644026	-0.905342	-0.748817	-0.739255	-0.697105	-0.0422762	-0.312387	0.674206	-0.11881	-0.536633	0.702929	-0.697516	-0.715573	0.786759	0.825902	-0.684852	0.584996	-0.349544	0.00241778	-0.87027	-0.75657
A	-0.283764	0.599328	-0.626808	-0.713275	-0.487391	0.661947	-0.45304	0.00153143	-0.318236	-0.631243	0.0412585	-0.283088	-0.806033	-0.627086	0.788221	-0.785807	-0.823429	0.7693	-0.847356	-0.0894274	0.035006	-0.813938	-0.715302
ABO-rI-14
Position	1	2	3	4	5	6	7	8	9	10	11	12	13	14	15	16	17	18	19	20	21	22	23
T	-0.170832	-0.533273	0.586802	-0.867879	-0.745299	-0.722553	-0.793226	0.621265	0.537237	-0.704489	0.0108771	-0.788466	-0.7046	-0.840243	-0.906607	-0.857316	-0.854387	-0.616839	0.0608271	-0.213778	-0.0770776	-0.835678	-0.841873
G	-0.279236	-0.593793	-0.588688	0.819101	0.677144	-0.655132	0.668562	-0.753018	-0.751168	-0.828879	0.0223355	0.629384	-0.81522	0.77667	-0.825682	-0.895762	-0.89341	-0.831515	0.0822701	0.541605	-0.132935	0.821576	0.830546
C	0.2178	-0.523516	-0.595599	-0.928711	-0.762002	-0.742329	-0.720857	-0.425831	-0.490203	0.734405	-0.0665459	-0.626271	0.774657	-0.792458	-0.863704	0.863011	0.875288	-0.725923	-0.144382	-0.790636	0.0844997	-0.795063	-0.825887
A	-0.219912	0.549607	-0.576686	-0.706981	-0.539822	0.707044	-0.501093	-0.700703	-0.459543	-0.697094	0.0243121	-0.511179	-0.83957	-0.70516	0.871644	-0.85061	-0.884886	0.725993	-0.278578	-0.724289	-0.0352397	-0.827473	-0.820318
ABO-rI-15
Position	1	2	3	4	5	6	7	8	9	10	11	12	13	14	15	16	17	18	19	20	21	22	23
T	-0.256404	-0.695426	0.704115	-0.886733	-0.797109	-0.764856	-0.789132	-0.121324	0.547343	-0.737924	0.0291783	-0.807291	-0.693181	-0.81542	-0.875889	-0.806802	-0.85164	-0.622558	0.0808235	0.00646337	-0.0602215	-0.841944	-0.864804
G	-0.424883	-0.729076	-0.711669	0.852856	0.753001	-0.703618	0.730286	0.117747	-0.714315	-0.833442	0.0460289	0.62512	-0.865951	0.767098	-0.793241	-0.849695	-0.82593	-0.885181	0.121581	0.398133	-0.0753518	0.826858	0.851807
C	0.314615	-0.680499	-0.705216	-0.904214	-0.815337	-0.801243	-0.765083	-0.340542	-0.464938	0.762311	-0.154245	-0.637055	0.777833	-0.776948	-0.857533	0.824612	0.842058	-0.741795	-0.228002	-0.750562	0.051336	-0.799459	-0.85356
A	-0.296682	0.701458	-0.69688	-0.787661	-0.658576	0.756669	-0.642106	0.0131219	-0.5284	-0.73554	0.0582291	-0.47957	-0.81502	-0.714192	0.848274	-0.826649	-0.842125	0.750481	-0.160011	-0.657614	0.000297579	-0.8324	-0.832802

## Sheet: Figure 3b
Figure 3b
	ABO-RNA			ABO-rI-2
DNA Target	Replicate 1	Replicate 2	Mean	Replicate 1	Replicate 2	Mean
ABO-T1	90.6445	98.9653	95.4386	60.5555	44.34	49.1296
ABO-T2	81.4831	85.0517	81.1034	68.326	79.044	66.2635
ABO-T3	0	6.08193	4.89592	97.7286	97.7036	91.2477
ABO-T4	44.6741	39.3621	42.0181	17.5096	9.57822	16.216
ABO-T5	3.7329	1.62923	3.7329	3.94801	5.23048	3.94801
ABO-T6	0	0	0	75.9527	98.3432	81.4635
ABO-T7	0	0	0	73.1454	80.1038	79.1454
ABO-T8	0	0	0	46.4366	33.2902	43.4366

## Sheet: Figure 3e
Figure 3e
	ABO-RNA					ABO-rI-2
DNA Target	Replicate 1	Replicate 2	Replicate 3	Mean	Std. Dev	Replicate 1	Replicate 2	Replicate 3	Mean	Std. Dev
ABO-T1	37.3473	35.9664	37.1487	36.8208	0.746541	26.8931	27.1147	25.7513	26.5864	0.731654
ABO-T2	27.1832	26.7155	27.2732	27.0573	0.299425	29.4434	30.3223	28.4386	29.4014	0.942548
ABO-T3	17.9404	19.3243	20.5601	19.2749	1.31057	38.8573	39.3902	39.4575	39.235	0.328818
ABO-T4	26.1408	26.0625	25.3618	25.855	0.428951	15.8217	16.3849	15.0435	15.75	0.673589
ABO-T5	14.9439	11.8356	15.0353	13.9383	1.82152	21.6056	22.3421	20.3299	21.4258	1.01808
ABO-T6	6.05492	5.19769	4.38611	5.21291	0.83451	36.779	34.6099	35.8974	35.7621	1.09085
ABO-T7	5.63337	5.7433	6.65178	6.00948	0.558952	46.6511	45.7523	46.6518	46.3517	0.519134
ABO-T8	5.75276	5.67367	4.91433	5.44692	0.462932	25.1409	26.7195	28.0997	26.6534	1.48048

## Sheet: Figure 4b
Figure 4b
	HIV-RNA			HIV-rI-1
DNA Target	Replicate 1	Replicate 2	Mean	Replicate 1	Replicate 2	Mean
Negative	0	0	0	0	0	0
HIV-T1	68.1436	40.889	54.5163	90.2931	96.4451	93.3691
HIV-T2	4.28736	3.82688	4.05712	100	100	100
HIV-T3	30.7088	19.6554	25.1821	100	98.892	99.446
HIV-T4	66.5636	34.9148	50.7392	95.6606	95.4346	95.5476
HIV-T5	0	0	0	100	100	100
HIV-T6	0	0	0	100	100	100
HIV-T7	30.3836	20.2719	25.3278	98.4763	98.1899	98.3331
HIV-T8	0	0	0	100	99.1159	99.558

## Sheet: Figure 4c
Figure 4c
	HIV-RNA vs HIV T1-8 and off targets
	HIV-rI-1 vs HIV T1-8 and off targets

## Sheet: Figure 4e
Figure 4e
	HIV-RNA				HIV-rI-1
DNA Target	Replicate 1	Replicate 2	Replicate 3	Mean	Replicate 1	Replicate 2	Replicate 3	Mean
Negative	203586	2104.67	388981	198224	20517.7	126892	91005.7	79471.7
HIV-T1	6360917	5464958	7249732	6.35854e+06	7498060	8437093	7963892	7.96635e+06
HIV-T2	186870	625040	1635099	815670	9965728	14743850	8750331	11153303
HIV-T3	2389881	3459764	7421960	4.42387e+06	11953160	14476700	9698985	1.20429e+07
HIV-T4	8205826	7613294	10082000	8.63371e+06	7341046	6695614	7437404	7.15802e+06
HIV-T5	291855	224599	244760	253738	8703519	10336120	11891870	10310503
HIV-T6	258729	252308	598550	369862	13294290	6730676	9540258	9.85507e+06
HIV-T7	2241951	3762160	3686502	3.2302e+06	8238256	10570440	13287390	1.06987e+07
HIV-T8	517604	1029517	1119780	888967	11882150	16784800	12516160	1.37277e+07

[truncated: 41 more sheets: Figure S2b, Figure S3b, Figure S3c, Figure S4b, Figure S5b, Figure S5c, Figure S5d, Figure S6b, Figure S6c, Figure S6d, Figure S6e, Figure S7b, Figure S7c, Figure S7d, Figure S7e, Figure S8b, Figure S9a, Figure S10a, Figure S11b, Figure S12a …]
